# Supplementary material for: Developmental-status-aware transcriptional decomposition establishes a cell state panorama of human cancers
Source: Genome Med. 2024 Oct 28;16:124. doi: 10.1186/s13073-024-01393-6 (PMC11514945; doi:10.1186/s13073-024-01393-6)
Supplement: Supplementary file 1 — Additional file 1: Table S1. Public bulk gene expression profiles for downstream decomposition analysis [file 13073_2024_1393_MOESM1_ESM.xlsx]

## Sheet: Datasets
Dataset	Tissue type	Sample type	Reference	URL
POG570-ACC	Adrenal gland	Metastatic tumor	[30]	https://bcgsc.ca/downloads/POG570/
MET500-ACC	Adrenal gland	Metastatic tumor	[33]	https://xenabrowser.net/datapages/?cohort=MET500%20(expression%20centric)
GTEx Adrenal Gland	Adrenal gland	Normal tissue	[51]	https://www.gtexportal.org/home/downloads/adult-gtex/bulk_tissue_expression
TCGA-ACC	Adrenal gland	Primary tumor	[50]	https://xenabrowser.net/datapages/?cohort=TCGA%20Pan-Cancer%20(PANCAN)
TCGA-GBM	Brain	Primary tumor	[1]	https://xenabrowser.net/datapages/?cohort=TCGA%20Pan-Cancer%20(PANCAN)
EvoDevo Brain	Brain	Normal tissue	[9]	http://www.ebi.ac.uk/microarray-as/aer/result?queryFor=Experiment&eAccession=E-MTAB-6814
EvoDevo Cerebellum	Brain	Normal tissue	[9]	http://www.ebi.ac.uk/microarray-as/aer/result?queryFor=Experiment&eAccession=E-MTAB-6814
GSE93593	Brain	Cell culture	[10]	https://www.ncbi.nlm.nih.gov/geo/query/acc.cgi?acc=GSE93593
GSE59612	Brain	Primary tumor	[18]	https://www.ncbi.nlm.nih.gov/geo/query/acc.cgi?acc=GSE59612
GSE13041	Brain	Primary tumor	[23]	https://www.ncbi.nlm.nih.gov/geo/query/acc.cgi?acc=GSE13041
POG570-CNS-PNS	Brain	Metastatic tumor	[30]	https://bcgsc.ca/downloads/POG570/
MET500-GBM	Brain	Metastatic tumor	[33]	https://xenabrowser.net/datapages/?cohort=MET500%20(expression%20centric)
GSE85908	Brain	Cell culture	[38]	https://www.ncbi.nlm.nih.gov/geo/query/acc.cgi?acc=GSE85908
TCGA-LGG	Brain	Primary tumor	[6]	https://xenabrowser.net/datapages/?cohort=TCGA%20Pan-Cancer%20(PANCAN)
GTEx Brain	Brain	Normal tissue	[51]	https://www.gtexportal.org/home/downloads/adult-gtex/bulk_tissue_expression
GSE56796	Brain	Cell culture	[42]	https://www.ncbi.nlm.nih.gov/geo/query/acc.cgi?acc=GSE56796
CGGA	Brain	Primary tumor	[49]	http://www.cgga.org.cn/
EvoDevo Kidney	Kidney	Normal tissue	[9]	http://www.ebi.ac.uk/microarray-as/aer/result?queryFor=Experiment&eAccession=E-MTAB-6814
GSE29609	Kidney	Primary tumor	[14]	https://www.ncbi.nlm.nih.gov/geo/query/acc.cgi?acc=GSE29609
TCGA-KICH	Kidney	Primary tumor	[32]	https://xenabrowser.net/datapages/?cohort=TCGA%20Pan-Cancer%20(PANCAN)
TCGA-KIRC	Kidney	Primary tumor	[32]	https://xenabrowser.net/datapages/?cohort=TCGA%20Pan-Cancer%20(PANCAN)
TCGA-KIRP	Kidney	Primary tumor	[32]	https://xenabrowser.net/datapages/?cohort=TCGA%20Pan-Cancer%20(PANCAN)
MET500-KDNY	Kidney	Metastatic tumor	[33]	https://xenabrowser.net/datapages/?cohort=MET500%20(expression%20centric)
E-MTAB-1980	Kidney	Primary tumor	[36]	https://www.ebi.ac.uk/biostudies/arrayexpress/studies/E-MTAB-1980
E-MTAB-3033	Kidney	Primary tumor	[37]	https://www.ebi.ac.uk/biostudies/arrayexpress/studies/E-MTAB-3033
GTEx Kidney	Kidney	Normal tissue	[51]	https://www.gtexportal.org/home/downloads/adult-gtex/bulk_tissue_expression
GSE124472	Kidney	Cell culture	[40]	https://www.ncbi.nlm.nih.gov/geo/query/acc.cgi?acc=GSE124472
PRJNA596338	Kidney	Primary tumor	[44]	https://www.ncbi.nlm.nih.gov/bioproject/PRJNA596338
EvoDevo Liver	Liver	Normal tissue	[9]	http://www.ebi.ac.uk/microarray-as/aer/result?queryFor=Experiment&eAccession=E-MTAB-6814
TCGA-CHOL	Liver	Primary tumor	[15]	https://xenabrowser.net/datapages/?cohort=TCGA%20Pan-Cancer%20(PANCAN)
GSE105019	Liver	Cell culture	[16]	https://www.ncbi.nlm.nih.gov/geo/query/acc.cgi?acc=GSE105019
GSE119336	Liver	Primary tumor	[17]	https://www.ncbi.nlm.nih.gov/geo/query/acc.cgi?acc=GSE119336
GSE76427	Liver	Primary tumor	[19]	https://www.ncbi.nlm.nih.gov/geo/query/acc.cgi?acc=GSE76427
GSE77314	Liver	Primary tumor	[24]	https://www.ncbi.nlm.nih.gov/geo/query/acc.cgi?acc=GSE77314
POG570-CHOL	Liver	Metastatic tumor	[30]	https://bcgsc.ca/downloads/POG570/
GSE97098	Liver	Cell culture	[31]	https://www.ncbi.nlm.nih.gov/geo/query/acc.cgi?acc=GSE97098
MET500-CHOL	Liver	Metastatic tumor	[33]	https://xenabrowser.net/datapages/?cohort=MET500%20(expression%20centric)
MET500-HCC	Liver	Metastatic tumor	[33]	https://xenabrowser.net/datapages/?cohort=MET500%20(expression%20centric)
TCGA-LIHC	Liver	Primary tumor	[8]	https://xenabrowser.net/datapages/?cohort=TCGA%20Pan-Cancer%20(PANCAN)
GTEx Liver	Liver	Normal tissue	[51]	https://www.gtexportal.org/home/downloads/adult-gtex/bulk_tissue_expression
GSE87559	Liver	Cell culture	[41]	https://www.ncbi.nlm.nih.gov/geo/query/acc.cgi?acc=GSE87559
GSE77509	Liver	Primary tumor	[46]	https://www.ncbi.nlm.nih.gov/geo/query/acc.cgi?acc=GSE77509
GSE94660	Liver	Primary tumor	[47]	https://www.ncbi.nlm.nih.gov/geo/query/acc.cgi?acc=GSE94660
GSE63863	Liver	Primary tumor	[48]	https://www.ncbi.nlm.nih.gov/geo/query/acc.cgi?acc=GSE63863
GSE33072	Lung	Primary tumor	[2]	https://www.ncbi.nlm.nih.gov/geo/query/acc.cgi?acc=GSE33072
GSE50081	Lung	Primary tumor	[11]	https://www.ncbi.nlm.nih.gov/geo/query/acc.cgi?acc=GSE50081
GSE37764	Lung	Primary tumor	[21]	https://www.ncbi.nlm.nih.gov/geo/query/acc.cgi?acc=GSE37764
GSE96779	Lung	Cell culture	[22]	https://www.ncbi.nlm.nih.gov/geo/query/acc.cgi?acc=GSE96779
PRJNA591860	Lung	Primary tumor	[25]	https://www.ncbi.nlm.nih.gov/bioproject/PRJNA591860
GSE84776	Lung	Primary tumor	[26]	https://www.ncbi.nlm.nih.gov/geo/query/acc.cgi?acc=GSE84776
GSE31210	Lung	Primary tumor	[28]	https://www.ncbi.nlm.nih.gov/geo/query/acc.cgi?acc=GSE31210
POG570-LUNG	Lung	Metastatic tumor	[30]	https://bcgsc.ca/downloads/POG570/
MET500-LUNG	Lung	Metastatic tumor	[33]	https://xenabrowser.net/datapages/?cohort=MET500%20(expression%20centric)
GSE30219	Lung	Primary tumor	[34]	https://www.ncbi.nlm.nih.gov/geo/query/acc.cgi?acc=GSE30219
GSE41271	Lung	Primary tumor	[35]	https://www.ncbi.nlm.nih.gov/geo/query/acc.cgi?acc=GSE41271
GSE68465	Lung	Primary tumor	[13]	https://www.ncbi.nlm.nih.gov/geo/query/acc.cgi?acc=GSE68465
TCGA-LUSC	Lung	Primary tumor	[3]	https://xenabrowser.net/datapages/?cohort=TCGA%20Pan-Cancer%20(PANCAN)
TCGA-LUAD	Lung	Primary tumor	[4]	https://xenabrowser.net/datapages/?cohort=TCGA%20Pan-Cancer%20(PANCAN)
GTEx Lung	Lung	Normal tissue	[51]	https://www.gtexportal.org/home/downloads/adult-gtex/bulk_tissue_expression
GSE84135	Lung	Cell culture	[39]	https://www.ncbi.nlm.nih.gov/geo/query/acc.cgi?acc=GSE84135
GSE90813	Lung	Cell culture	[45]	https://www.ncbi.nlm.nih.gov/geo/query/acc.cgi?acc=GSE90813
GSE123066	Lung	Cell culture		https://www.ncbi.nlm.nih.gov/geo/query/acc.cgi?acc=GSE123066
GSE103383	Pancreas	Cell culture	[12]	https://www.ncbi.nlm.nih.gov/geo/query/acc.cgi?acc=GSE103383
GSE104195	Pancreas	Cell culture	[29]	https://www.ncbi.nlm.nih.gov/geo/query/acc.cgi?acc=GSE104195
POG570-PANC	Pancreas	Metastatic tumor	[30]	https://bcgsc.ca/downloads/POG570/
MET500-PAAD	Pancreas	Metastatic tumor	[33]	https://xenabrowser.net/datapages/?cohort=MET500%20(expression%20centric)
TCGA-PAAD	Pancreas	Primary tumor	[7]	https://xenabrowser.net/datapages/?cohort=TCGA%20Pan-Cancer%20(PANCAN)
GTEx Pancreas	Pancreas	Normal tissue	[51]	https://www.gtexportal.org/home/downloads/adult-gtex/bulk_tissue_expression
GSE36968	Stomach	Primary tumor	[20]	https://www.ncbi.nlm.nih.gov/geo/query/acc.cgi?acc=GSE36968
GSE66229	Stomach	Primary tumor	[27]	https://www.ncbi.nlm.nih.gov/geo/query/acc.cgi?acc=GSE66229
POG570-STAD	Stomach	Metastatic tumor	[30]	https://bcgsc.ca/downloads/POG570/
MET500-STAD	Stomach	Metastatic tumor	[33]	https://xenabrowser.net/datapages/?cohort=MET500%20(expression%20centric)
TCGA-STAD	Stomach	Primary tumor	[5]	https://xenabrowser.net/datapages/?cohort=TCGA%20Pan-Cancer%20(PANCAN)
GTEx Stomach	Stomach	Normal tissue	[51]	https://www.gtexportal.org/home/downloads/adult-gtex/bulk_tissue_expression
GSE58557	Stomach	Cell culture	[43]	https://www.ncbi.nlm.nih.gov/geo/query/acc.cgi?acc=GSE58557
References: 1. Brennan, C. W., Verhaak, R. G., McKenna, A., Campos, B., Noushmehr, H., Salama, S. R., Zheng, S., Chakravarty, D., Sanborn, J. Z., Berman, S. H., Beroukhim, R., Bernard, B., Wu, C. J., Genovese, G., Shmulevich, I., Barnholtz-Sloan, J., Zou, L., Vegesna, R., Shukla, S. A., Ciriello, G., … TCGA Research Network (2013). The somatic genomic landscape of glioblastoma. Cell, 155(2), 462–…
